# Supplementary material for: Comparison of Suture-Based and Collagen-Based Vascular Closure Devices for Large Bore Arteriotomies—A Meta-Analysis of Bleeding and Vascular Outcomes
Source: J Cardiovasc Dev Dis. 2022 Sep 30;9(10):331. doi: 10.3390/jcdd9100331 (PMC9604251; doi:10.3390/jcdd9100331)
Supplement: Supplementary file 1 [file jcdd-09-00331-s001.zip]

Archive with 1 entries (1 files):
- jcdd-1844374-supplementary.pdf
